# Supplementary material for: A Heat-Inactivated Two-Strain Lacticaseibacillus paracasei Fermented Milk as a Postbiotic for Functional Constipation: A Randomized, Double-Blind, Placebo-Controlled Trial
Source: Nutrients. 2026 Jun 28;18(13):2114. doi: 10.3390/nu18132114 (PMC13363550; doi:10.3390/nu18132114)
Supplement: Supplementary file 1 [file nutrients-18-02114-s001.zip]

Archive with 1 entries (1 files):
- nutrients-4372937-supplementary.pdf
